# Supplementary material for: Missense Constraint in Intrinsically Disordered Proteins Enhances Missense Variant Interpretation in Neurodevelopmental Disorders
Source: Genes (Basel). 2026 Feb 10;17(2):219. doi: 10.3390/genes17020219 (PMC12940526; doi:10.3390/genes17020219)
Supplement: Supplementary file 1 [file genes-17-00219-s001.zip]

Archive with 1 entries (1 files):
- genes-4072262-supplementary.xlsx
